# Supplementary material for: Composition of Eukaryotic Viruses and Bacteriophages in Individuals with Acute Gastroenteritis
Source: Viruses. 2021 Nov 25;13(12):2365. doi: 10.3390/v13122365 (PMC8704738; doi:10.3390/v13122365)
Supplement: Supplementary file 1 [file viruses-13-02365-s001.zip]

Archive with 1 entries (1 files):
- viruses-1448555-supplementary.xlsx
