# Supplementary material for: Composition of Eukaryotic Viruses and Bacteriophages in Individuals with Acute Gastroenteritis
Source: Viruses. 2021 Nov 25;13(12):2365. doi: 10.3390/v13122365 (PMC8704738; doi:10.3390/v13122365)
Supplement: Supplementary file 1 [file viruses-13-02365-s001.zip › viruses-1448555-supplementary.xlsx]

## Sheet: S1
N	Sample ID	Collection Date	D.O.B	Gender	Symptoms	Municipality	Zone	Viruses Identified By NGS
1	TO-001	2015-12-08	2015-03-26	M	Diarrhea	Araguaina	Urban	Rotavirus A, Adenovirus, Mamastrovirus
2	TO-002	2013-07-07	2010-10-06	F	Diarrhea, Fever	Paraíso do Tocantins	Urban	Enterovirus C, Adenovirus, Rotavirus A, Microviridae, Norovirus, Torque Teno Virus, Squash mosaic virus, Enterovirus B, Enterovirus A, Enterovirus J, Enterovirus D
3	TO-003	2014-08-29	2012-10-15	M	Diarrhea, Fever, Vomiting	Araguaína	Urban	Rotavirus A, Norovirus, Sapovirus, Actinomyces virus, Adenovirus, Astrovirus, Streptococcus virus, Squash mosaic virus
4	TO-004	2015-01-26	2011-09-25	M	Diarrhea, Vomiting	Araguaína	Urban	Rotavirus A, Adenovirus, Norovirus, Mamastrovirus, Escherichia virus
5	TO-005	2015-12-22	2014-01-30	F	Diarrhea	Porto Nacional	Urban	Rotavirus A, Norovirus, Enterovirus A,Enterovirus B, Enterovirus C, Enterovirus J, Torque Teno Virus, Squash mosaic virus, Gokushovirus, Adeno-associated virus, Aichivirus A, Pseudomonas virus, Husavirus
6	TO-006	2013-09-10	2012-05-19	F	Diarrhea, Vomiting	Araguaina	Urban	Rotavirus A, Adenovirus, Pseudomonas virus,
7	TO-007	2013-10-30 16:06:28	2012-10-19	M	Diarrhea	Novo Acordo	Urban	Rotavirus A, Norovirus, Adenovirus, Enterovirus B, Torque Teno Virus, Squash mosaic virus, Sapovirus, Astrovirus, Escherichia virus, Gokushovirus, Pseudomonas virus, Podovirus, Cosavirus A
8	TO-008	2013-10-10	2010-04-12	M	Diarrhea	Paraíso do Tocantins	Urban	Rotavirus A, Adenovirus, Norovirus,Sapovirus, Astrovirus, Escherichia virus, Parechovirus, Acinetobacter virus, Clostridium virus, Lactococcus virus
9	TO-009	2014-02-13 16:55:50	2013-08-22	F	Diarrhea	Palmas	Urban	Rotavirus A, Adenovirus, Norovirus, Mamastrovirus, Enterovirus A, Sapovirus, Gokushovirus, Lactococcus virus, Aeromonas virus, Bordetella virus
10	TO-010	2013-12-18	2013-05-31	M	Diarrhea, Fever, Vomiting	Aragominas	Urban	Rotavirus A, Mamastrovirus
11	TO-011	2014-09-29	2013-06-17	M	Diarrhea, Fever	Araguaina	Urban	Rotavirus A, Sapovirus
12	TO-012	2014-10-14	2014-02-27	M	Diarrhea, Fever, Vomiting	Araguaína	Urban	Rotavirus A, Adenovirus, Norovirus,
13	TO-013	2014-08-15	2011-06-01	M	Diarrhea, Fever, Vomiting	Araguaina	Urban	Rotavirus A, Adenovirus, Enterovirus B, Enterovirus C, Torque Teno Virus, Squash mosaic virus, Astrovirus, Gokushovirus, Acinetobacter virus,
14	TO-014	2014-01-21	2013-07-16	M	Diarrhea, Vomiting	Araguaina	Urban	Rotavirus A, Adenovirus, Enterovirus B, Enterovirus C, Torque Teno Virus, Squash mosaic virus, Astrovirus, Gokushovirus,
15	TO-015	2013-09-05	2012-05-18	F	Diarrhea, Vomiting	Araguaína	Urban	Rotavirus A, Adenovirus, Norovirus,Sapovirus, Hubei toti-like virus 12, Xingshan nematode virus 6
16	TO-016	2013-10-09	2011-09-01	F	Diarrhea	Paraíso do Tocantins	Urban	Rotavirus A, Adenovirus, Norovirus, Bocaparvovirus, Echovirus
17	TO-017	2015-01-20	2014-07-31	M	Diarrhea, Fever, Vomiting	Nova Olinda	Urban	Rotavirus A, Adenovirus, Norovirus, Enterovirus B, Streptococcus virus, Escherichia virus, Lactococcus virus, Mammalian orthoreovirus, TTV-like_mini_virus, Paramecium bursaria Chlorella virus, Chimpanzee anellovirus
18	TO-018	2014-11-05 17:15:53	2013-04-02	M	Diarrhea	Araguaina	Urban	Rotavirus A, Adenovirus, Norovirus, Enterovirus C, Echovirus
19	TO-019	2014-08-19	2011-01-14	M	Diarrhea, Fever, Vomiting	Araguaína	Urban	Rotavirus A, Adenovirus, Mamastrovirus
20	MA-020	2014-12-15	2014-01-05	F	Diarrhea, Vomiting	Estreito	Urban	Rotavirus A, Norovirus, Parechovirus
21	TO-021	2015-01-14 17:38:16	2014-01-10	M	Diarrhea	Araguaina	Urban	Rotavirus A, Adenovirus, Norovirus, Escherichia virus
22	TO-022	2014-10-16	2013-08-06	F	Diarrhea, Fever, Vomiting	Araguaina	Urban	Rotavirus A, Podovirus, Aeromonas virus
23	TO-023	2014-08-14	2012-02-21	M	Diarrhea, Fever, Vomiting	Araguaína	Urban	Rotavirus A, Adenovirus, Norovirus, Enterovirus B, Enterovirus C, Enterovirus D, Astrovirus, Cosavirus A, Cucumis melo alphaendornavirus
24	TO-024	2014-09-04	2011-03-22	M	Diarrhea, Fever	Araguanã	Urban	Rotavirus A, Adenovirus, Adeno-associated virus, Parechovirus
25	TO-025	2014-11-10 17:48:01	2014-09-20	M	Diarrhea	Palmas	Urban	Rotavirus A, Adenovirus, Norovirus, Clostridium virus
26	TO-026	2014-12-01	2013-05-05	M	Diarrhea, Fever, Vomiting	Arapoema	Urban	Rotavirus A, Streptococcus virus, Escherichia virus, Parechovirus, Siphovirus, Bordetella virus, Geobacillus virus, Burkholderia virus
27	TO-027	2014-10-14	2009-10-28	F	Diarrhea, Fever, Vomiting	Muricilândia	Urban	Rotavirus A, Adenovirus, Norovirus
28	TO-028	2014-12-29	2014-04-23	M	Diarrhea	Araguaína	Urban	Rotavirus A, Adenovirus, Norovirus, Torque Teno Virus
29	PA-029	2014-11-29	2013-09-25	M	Diarrhea, Vomiting	Xinguara	Urban	Rotavirus A, Sapovirus, Adeno-associated virus, Husavirus, Adeno-associated dependoparvovirus A, Anseriform dependoparvovirus
30	TO-030	2014-12-21	2011-10-20	F	Diarrhea	Araguaina	Urban	Echovirus
31	TO-031	2014-06-03 15:59:36	2013-06-11	F	Diarrhea	Fortaleza do Taboao	Urban	Rotavirus A, Adenovirus, Norovirus, Enterovirus B, Torque Teno Virus, Squash mosaic virus, Pseudomonas virus, Podovirus
32	TO-032	2014-04-25	2013-08-09	M	Diarrhea, Fever, Vomiting	Araguaína	Urban	Rotavirus A, Adenovirus, Norovirus, Mamastrovirus, Enterovirus B, Echovirus
33	TO-033	2014-10-24	2011-03-06	F	Diarrhea, Fever, Vomiting	Araguaína	Urban	Rotavirus A, Adenovirus, Norovirus, Enterovirus A, Enterovirus B, Enterovirus C, Enterovirus J, Torque Teno Virus, Squash mosaic virus, Astrovirus,
34	TO-034	2014-12-30	2012-11-18	F	Diarrhea, Fever, Vomiting	Araguaína	Urban	Rotavirus A, Adenovirus, Norovirus, Squash mosaic virus, Streptococcus virus, Escherichia virus, Gokushovirus, Pseudomonas virus, Podovirus, Clostridium virus, Bordetella virus, Halovirus, Mycobacterium virus, Salmonella virus
35	TO-035	2014-09-05	2012-07-25	F	Diarrhea	Tocantinópolis	Rural	Rotavirus A, Escherichia virus, Staphylococcus virus, Cronobacter virus
36	TO-036	2014-08-25	2013-11-08	F	Diarrhea	Tocantinópolis	Rural	Rotavirus A, Adenovirus, Norovirus, Squash mosaic virus, Sapovirus, Gokushovirus, Bordetella virus,
37	TO-037	2014-09-10	2011-10-11	F	Diarrhea	Araguaína	Urban	Rotavirus A, Adenovirus,
38	TO-038	2014-08-08	2014-01-24	F	Diarrhea, Fever, Vomiting	Araguaina	Urban	Rotavirus A, Adenovirus, Norovirus, Torque Teno Virus, Gokushovirus, Adeno-associated virus, Hubei partiti-like virus 55,
39	TO-039	2014-09-07	2014-04-16	M	Diarrhea, Vomiting	Araguaína	Urban	Rotavirus A, Norovirus, Enterovirus B
40	TO-040	2014-12-18	2012-12-26	M	Diarrhea, Fever, Vomiting	Araguaína	Urban	Rotavirus A, Enterovirus B
41	TO-041	2014-04-30	2011-04-26	M	Diarrhea, Fever	Araguaína	Rural	Rotavirus A, Adenovirus, Norovirus, Apple stem grooving virus
42	TO-042	2014-12-15	2014-10-03	M	Diarrhea, Vomiting	Araguaína	Urban	Rotavirus A, Adenovirus, Norovirus, Enterovirus A, Sapovirus, Gokushovirus, Adeno-associated virus, Lactococcus virus,
43	TO-043	2014-08-29	2014-01-07	F	Diarrhea, Fever, Vomiting	Araguaína	Urban	Rotavirus A, Adenovirus, Norovirus, Mamastrovirus, uncultured virus, uncultured marine virus, Actinomyces virus, Bacillus virus
44	TO-044	2014-04-29	2013-06-17	M	Diarrhea, Vomiting	Araguaina	Urban	Rotavirus A, Adenovirus, Norovirus,
45	TO-045	2014-11-08	2011-10-28	F	Diarrhea, Fever, Vomiting	Araguaína	Urban	Rotavirus A, Adenovirus, Norovirus, Pseudomonas virus, uncultured virus, uncultured marine virus, Salmonella virus
46	TO-046	2014-12-27	2014-05-24	M	Diarrhea, Fever, Vomiting	Araguaina	Urban	Rotavirus A, Adenovirus, Norovirus, Enterovirus B, Enterovirus C, Squash mosaic virus, Sapovirus, Astrovirus, Gokushovirus, Parechevirus
47	TO-047	2014-04-23	2013-11-14	F	Diarrhea, Fever, Vomiting	Santa Fé do Araguaia	Urban	Rotavirus A, Adenovirus, Norovirus, Enterovirus D, Torque Teno Virus, Squash mosaic virus, Astrovirus, Adeno-associated virus, Cosavirus E, Cosavirus D, Hubei partiti-like virus 55
48	TO-048	2016-02-03 16:32:02	2014-05-18	F	Diarrhea	Araguaina	Urban	Rotavirus A, Adenovirus, Norovirus, Parechovirus, uncultured virus, Mycobacterium virus, Hubei partiti-like virus 53, Giant panda associated partiti-like virus, Rhinovirus C
49	TO-049	2015-09-21	2014-11-04	M	Diarrhea, Vomiting	Couto Magalhães	Urban	Rotavirus A, Adenovirus, Norovirus, Mamastrovirus
50	TO-050	2015-08-12	2015-02-14	M	Diarrhea, Fever, Vomiting	Araguaina	Urban	Rotavirus A, Adenovirus, Norovirus, Astrovirus, Escherichia virus, Adeno-associated virus, Parechovirus, Lactococcus virus, Acinetobacter viru, Aeromonas virus, Clostridium virus
51	TO-051	2015-09-17	2015-08-01	F	Diarrhea	Filadélfia	Urban	Rotavirus A, Adenovirus, Norovirus, Mamastrovirus, Parechovirus
52	TO-052	2015-11-14	2010-11-17	M	Diarrhea, Fever, Vomiting	Araguaína	Urban	Rotavirus A, Adenovirus, Norovirus, Sapovirus, Astrovirus, Gokushovirus, Adeno-associated virus, Pseudomonas virus
53	TO-053	2015-12-10 16:48:18	1965-10-03	M	Diarrhea	Ananás	Urban	Rotavirus A, Adenovirus, Norovirus, Enterovirus B, Enterovirus C, Enterovirus A, Enterovirus J, Torque Teno Virus, Squash mosaic virus, Astrovirus, Escherichia virus, Gokushovirus, Pseudomonas virus, Podovirus, Lactococcus virus, Rhinovirus B, Echovirus
54	TO-054	2013-03-11	2011-04-28	F	Diarrhea, Vomiting	Araguaína	Urban	Rotavirus A, Adenovirus,
55	TO-055	2014-09-24 14:03:23	2014-06-01	M	Diarrhea	Palmeirante	Urban	Rotavirus A, Adenovirus, Norovirus,
56	TO-056	2015-04-08	2014-04-02	F	Diarrhea, Fever, Vomiting	Araguaina	Urban	Rotavirus A, Norovirus,
57	TO-057	2014-12-04	2013-05-16	M	Diarrhea, Vomiting	Araguaína	Urban	Rotavirus A, Adenovirus, Norovirus, Bordetella virus, Geobacillus virus, Staphylococcus virus
58	TO-058	2013-08-07	2008-09-12	F	Diarrhea, Fever, Vomiting	Araguaina	Urban	Rotavirus A, Adenovirus, Norovirus, Enterovirus J, Enterovirus C, Squash mosaic virus, Astrovirus, Gokushovirus, Bocaparvovirus
59	TO-059	2015-09-28	2012-12-19	M	Diarrhea, Fever, Vomiting	Araguaína	Urban	Rotavirus A, Norovirus,
60	TO-060	2013-11-26	2012-08-22	M	Diarrhea, Vomiting	Araguaina	Urban	Rotavirus A, Norovirus, Enterovirus B, Sapovirus, Salivirus_A
61	TO-061	2013-06-21	2011-05-06	F	Diarrhea, Fever, Vomiting	Araguaína	Urban	Rotavirus A, Adenovirus, Norovirus, Enterovirus B, Enterovirus C, Sapovirus, Adeno-associated virus,
62	TO-062	2015-08-21	2013-09-16	F	Diarrhea, Vomiting	Xambioá	Urban	Rotavirus A, Adenovirus, Norovirus, Mamastrovirus,
63	TO-063	2015-10-09	2015-02-11	M	Diarrhea, Fever, Vomiting	Araguaína	Urban	Rotavirus A, Adenovirus, Norovirus, Mamastrovirus,
64	TO-064	2013-07-25	2013-02-26	M	Diarrhea	Paraíso do Tocantins	Urban	Rotavirus A, Adenovirus
65	TO-065	2015-08-31	2014-11-24	F	Diarrhea, Vomiting	Araguaína	Urban	Rotavirus A, Adenovirus, Norovirus, Mamastrovirus, Enterovirus C, uncultured virus, uncultured marine virus
66	TO-066	2015-02-13	2014-04-14	M	Diarrhea, Fever, Vomiting	Araguaina	Urban	Rotavirus
67	TO-067	2015-10-03	2013-04-03	F	Diarrhea, Fever, Vomiting	Araguaína	Urban	Rotavirus A, Adenovirus, Norovirus, Enterovirus B, Torque Teno Virus, Sapovirus, Gokushovirus, Adeno-associated virus, Husavirus, Parechovirus
68	TO-068	2014-12-10 17:24:49	2012-09-19	M	Diarrhea	Araguaína	Urban	Rotavirus A, Adenovirus, Norovirus, Enterovirus B, Torque Teno Virus, Astrovirus, Gokushovirus, Adeno-associated virus, Pseudomonas virus, Podovirus,
69	TO-069	2014-09-13	2013-10-06	M	Diarrhea, Fever	Goiatins	Rural	Rotavirus A, Adenovirus, Norovirus, Mamastrovirus,
70	TO-070	2015-03-02	2013-07-01	F	Diarrhea	Tocantinópolis	Rural	Rotavirus A, Adenovirus, Norovirus, Enterovirus B, Sapovirus, Escherichia virus,
71	TO-071	2015-10-29	2012-11-15	F	Diarrhea, Vomiting	Araguaína	Urban	Rotavirus A, Adenovirus, Norovirus, Hudisavirus,
72	TO-072	2013-08-29	2012-12-16	F	Diarrhea, Fever, Vomiting	Araguaina	Urban	Rotavirus A, Adenovirus,
73	TO-073	2010-09-24 09:58:57	1974-08-26	F	Diarrhea	Palmas	Urban	Rotavirus A, Adenovirus, Norovirus, Enterovirus B, Enterovirus C, Torque Teno Virus, Sapovirus, Gokushovirus, Parechovirus
74	TO-074	2011-01-03 16:03:14	2010-06-16	F	Diarrhea	Araguaína	Urban	Rotavirus A, Adenovirus, Norovirus, Cucumis melo alphaendornavirus,
75	TO-075	2010-09-01	2007-05-06	M	Diarrhea	Palmas	Urban	Rotavirus A, Enterovirus B, Torque Teno Virus, Sapovirus, Astrovirus, Gokushovirus, Rhinovirus B,
76	TO-076	2010-09-14	2008-06-23	M	Diarrhea	Palmas	Urban	Rotavirus A, Adenovirus, Norovirus, Sapovirus, Gokushovirus,
77	TO-077	UNKNO	UNKNO	UNKNO	Diarrhea	Palmas	Urban	Rotavirus A, Adenovirus, Enterovirus B, Torque Teno Virus, Squash mosaic virus, Sapovirus, Streptococcus virus, Gokushovirus, Adeno-associated virus, Rhinovirus A, Lactobacillus virus ,
78	TO-078	2013-04-16	2012-09-21	M	Diarrhea, Fever, Vomiting	Araguaina	Urban	Rotavirus A, Adenovirus, Norovirus, Mamastrovirus,
79	TO-079	2013-01-09	2012-11-30	M	Diarrhea, Fever	Araguaina	Urban	Rotavirus A, Adenovirus, Enterovirus B,
80	TO-080	2012-11-08	2011-04-01	M	Diarrhea	Palmas	Urban	Rotavirus A, Adenovirus, Adeno-associated_virus
81	TO-081	2013-04-15	2011-04-07	M	Diarrhea, Fever, Vomiting	Araguaina	Urban	Rotavirus A, Adenovirus, Norovirus, Enterovirus B, Squash mosaic virus, Astrovirus, Gokushovirus
82	TO-082	2015-12-10 16:48:18	2014-12-12	F	Diarrhea	Ananás	Urban	Rotavirus A, Adenovirus, Adeno-associated_virus,
83	TO-083	2013-03-11	2012-07-03	M	Diarrhea, Fever, Vomiting	Barra do Ouro	Urban	Rotavirus A, Adenovirus, Norovirus, Enterovirus B, Torque Teno Virus, Sapovirus, Astrovirus, Parechovirus,
84	TO-084	2015-03-11	2014-03-05	M	Diarrhea, Fever, Vomiting	Araguaína	Urban	Rotavirus A, Adenovirus, Norovirus, Enterovirus B, Enterovirus C, Torque Teno Virus, Squash mosaic virus, Gokushovirus, Lactococcus virus, Acinetobacter virus, Chrysochromulina ericina virus,
85	TO-085	2015-06-10	2011-07-18	F	Diarrhea, Fever, Vomiting	Araguaína	Urban	Rotavirus A, Adenovirus, Norovirus, Adeno-associated virus, Adeno-associated dependoparvovirus A
86	TO-086	2013-04-11	2012-07-31	M	Diarrhea, Fever, Vomiting	Araguaína	Urban	Rotavirus A, Adenovirus, Adeno-associated_virus, Adeno-associated_dependoparvovirus_A, Echovirus
87	TO-087	2014-02-28 14:07:15	2011-11-12	M	Diarrhea	Silvanopolis	Urban	Rotavirus A, Adenovirus, Parechovirus
88	TO-088	2015-08-20	2010-09-08	F	Diarrhea, Vomiting	Araguaína	Urban	Rotavirus A, Adenovirus, Norovirus, Mamastrovirus, Enterovirus B, Clostridium virus,uncultured virus, Bocaparvovirus
89	TO-089	2014-04-21	2010-04-12	F	Diarrhea, Fever	Araguaína	Urban	Rotavirus A, Adenovirus, Norovirus, Sapovirus, uncultured_virus
90	TO-090	2015-08-05	2015-02-06	M	Diarrhea, Fever, Vomiting	Araguaína	Urban	Rotavirus A, Adenovirus,Enterovirus B,
91	PA-091	2013-03-13	2012-06-11	F	Diarrhea, Fever	São Geraldo do Araguaia	Urban	Rotavirus A, Adenovirus,Enterovirus B, Enterovirus C, Torque Teno Virus, Squash mosaic virus, Astrovirus, Gokushovirus, Pseudomonas_virus, Husavirus, Lactococcus virus, Actinomyces virus
92	TO-092	2011-06-20 16:34:13	2005-10-04	M	Diarrhea	Goiatins	Rural	Rotavirus A, Adenovirus, Norovirus,Sapovirus,
93	TO-093	2013-09-27	2011-05-21	M	Diarrhea, Fever, Vomiting	Araguaína	Urban	Rotavirus A, Adenovirus, Norovirus, Enterovirus C, Sapovirus, Gokushovirus, Podovirus, Picobirnavirus
94	TO-094	2015-09-24	2013-12-11	F	Diarrhea, Fever, Vomiting	Araguaína	Urban	Rotavirus A, Adenovirus, Norovirus, Lactobacillus_virus
95	TO-095	2015-12-23 19:05:52	2011-10-30	F	Diarrhea	Carmolandia	Rural	Rotavirus A, Adenovirus, Norovirus, Enterovirus B, Squash mosaic virus, Sapovirus, Astrovirus, Parechovirus, Salivirus A, Rhizoctonia solani mitovirus 6, Agaricus bisporus mitovirus 1, Cucumis melo alphaendornavirus,
96	TO-096	2011-06-20 16:34:13	1990-08-01	M	Diarrhea	Goiatins	Rural	Rotavirus A, Adenovirus,
97	TO-097	2015-05-19	2013-12-30	F	Diarrhea, Fever, Vomiting	Araguaína	Urban	Rotavirus A, Adenovirus, Norovirus, Parechovirus
98	TO-098	2015-05-29	2014-06-14	M	Diarrhea, Fever, Vomiting	Araguaína	Urban	Rotavirus A, Adenovirus, Norovirus, ,Enterovirus B, Bocaparvovirus,
99	TO-099	2015-09-06	2014-12-14	M	Diarrhea, Fever, Vomiting	Araguaína	Urban	Rotavirus A, Adenovirus, Norovirus, Enterovirus A, Enterovirus C, Escherichia virus, Parechovirus, Salmonella virus
100	TO-100	2015-06-03 16:52:32	2013-08-27	M	Diarrhea	Araguaína	Urban	Rotavirus A, Adenovirus, Norovirus, Mamastrovirus, Torque Teno Virus, Astrovirus, Parechovirus
101	TO-101	2015-09-08	2014-10-08	F	Diarrhea, Vomiting	Filadélfia	Urban	Adenovirus, Norovirus
103	TO-103	2014-02-06	2012-11-07	M	Diarrhea, Fever, Vomiting	Araguaina	Urban	Rotavirus A, Adenovirus, Norovirus
104	TO-104	2011-06-20 16:34:13	2009-07-15	M	Diarrhea	Goiatins	Rural	Rotavirus A, Norovirus, Squash mosaic virus, Siphovirus, Geobacillus virus
105	TO-105	2014-09-01	2012-08-22	M	Diarrhea, Fever, Vomiting	Araguaina	Urban	Rotavirus A, Adenovirus, Norovirus, Enterovirus B, Squash mosaic virus, Sapovirus, Gokushovirus, Rhinovirus B
106	TO-106	2014-08-27	2014-08-21	M	Diarrhea, Fever, Vomiting	Araguaina	Urban	Rotavirus A, Adenovirus, Torque Teno Virus,
107	TO-107	2015-03-11	2013-11-05	M	Diarrhea, Fever, Vomiting	Araguaína	Urban	Rotavirus A, Adenovirus, Norovirus, Mamastrovirus, Torque teno virus, Escherichia virus, Salmonella virus, Cronobacter virus, Shigella virus, Enterobacter virus,
108	TO-108	2015-01-11	2012-07-25	F	Diarrhea, Fever, Vomiting	Tocantinópolis	Rural	Rotavirus A, Adenovirus,
109	TO-109	2014-09-22	2012-06-25	M	Diarrhea, Fever	Araguaína	Urban	Rotavirus A, Adenovirus, Norovirus, Enterovirus C, Squash mosaic virus, Sapovirus, Astrovirus,Escherichia virus, Gokushovirus, Cosavirus A, Parechovirus, Lactococcus virus, Clostridium virus, Aeromonas virus, Chicken anemia virus, Shallot latent virus
110	TO-110	2013-01-11	2012-08-14	F	Diarrhea, Fever	Araguaína	Urban	Rotavirus A, Adenovirus, Norovirus, Enterobacter virus
111	TO-111	2013-01-04	2011-08-21	M	Diarrhea, Vomiting	Araguaina	Urban	Rotavirus A, Adenovirus, Norovirus, Enterovirus A, Enterovirus B, Enterovirus C, Enterovirus D, Enterovirus J,Torque teno virus, Squash mosaic virus, Astrovirus, Gokushovirus,Echovirus, Actinomyces virus
112	TO-112	2014-03-14 11:56:48	2008-10-04	F	Diarrhea	Silvanopolis	Urban	Rotavirus A, Adenovirus, Mamastrovirus, Gokushovirus, Uncultured virus, Hubei toti-like virus 12, Bacillus virus, Klosneuvirus
113	TO-113	2014-01-21 16:48:13	2014-01-02	F	Diarrhea	Palmas	Urban	Rotavirus A, Adenovirus, Norovirus, Enterovirus B, Squash mosaic virus, Astrovirus, Gokushovirus
114	TO-114	2014-09-16	2014-05-27	M	Diarrhea	Araguaina	Urban	Rotavirus A, Adenovirus, Norovirus, Enterovirus A, Enterovirus B, Enterovirus C, Enterovirus D, Enterovirus J,Torque teno virus, Squash mosaic virus, Astrovirus, Gokushovirus, Hubei toti-like virus 12, Echovirus, Actinomyces virus
115	TO-115	2013-10-17 11:34:42	2013-07-13	M	Diarrhea	Palmas	Urban	Rotavirus A, Adenovirus, Norovirus, Enterovirus C, Sapovirus, Astrovirus, Escherichia virus, Adeno-associated virus,
116	TO-116	2015-10-04	2014-11-04	F	Diarrhea, Vomiting	Araguaína	Urban	Rotavirus A, Adenovirus, Norovirus, Enterovirus B ,Torque teno virus, Squash mosaic virus, Astrovirus, Sapovirus, Gokushovirus, Parechovirus, Salivirus, Cucumis melo alphaendornavirus
117	TO-117	2015-12-10 16:48:18	1965-06-12	F	Diarrhea	Ananás	Urban	Rotavirus A, Norovirus, Enterovirus B ,Torque teno virus, Sapovirus, Astrovirus, Adeno-associated virus, Parechovirus, Salmonella virus
118	TO-118	2014-11-20	2014-07-01	F	Diarrhea, Fever	Goiatins	Rural	Rotavirus A,
119	TO-119	2015-09-22	2011-03-29	F	Diarrhea, Fever	Araguaína	Urban	Norovirus
120	TO-120	2013-07-03	2012-03-15	F	Diarrhea, Vomiting	Porto Nacional	Urban	Rotavirus A, Adenovirus,
121	TO-121	2013-04-19	2012-11-07	F	Diarrhea, Fever	Wanderlândia	Urban	Rotavirus A, Enterovirus A, Sapovirus, Escherichia virus, Gokushovirus, Lactococcus virus
122	TO-122	2013-05-23 17:22:36	2011-07-08	M	Diarrhea	Palmas	Urban	Rotavirus A, Adenovirus, Mamastrovirus, Saccharomyces cerevisiae virus L-A
123	TO-123	2015-08-31	2012-12-03	F	Diarrhea, Vomiting	Araguaína	Urban	Rotavirus A, Adenovirus, Norovirus, Astrovirus, Gokushovirus,
124	TO-124	2013-07-07	2012-12-05	F	Diarrhea	Paraíso do Tocantins	Urban	Rotavirus A, Adenovirus, Norovirus, Enterovirus A, Enterovirus B, Enterovirus C, Torque teno virus, Squash mosaic virus,
125	TO-125	2013-08-07 11:52:24	2012-10-12	M	Diarrhea	Araguaína	Urban	Rotavirus A, Adenovirus, Norovirus, Mamastrovirus,
126	TO-126	2014-03-14 11:56:48	2004-12-20	F	Diarrhea	Silvanopolis	Urban	Rotavirus A, Adenovirus, Norovirus, Enterovirus B, Torque Teno Virus, Squash mosaic virus, Astrovirus, Hubei toti-like virus 12, Xingshan nematode virus 6, Wuhan large pig roundworm virus 1, Xinzhou partiti-like virus 1, Deltapapillomavirus_4, Jingmen toti-like virus 1,
127	TO-127	2014-05-17	2013-05-16	M	Diarrhea, Fever, Vomiting	Araguaína	Rural	Rotavirus A, Adenovirus, Husavirus,
128	TO-128	2015-07-16	2013-08-09	M	Diarrhea, Fever	Araguaina	Urban	Rotavirus A, Adenovirus, Norovirus, Enterobacter virus, Escherichia_virus, Cronobacter_virus, Shigella virus, Enterobacter virus,
129	MA-129	2015-12-17	2012-09-18	F	Diarrhea	Estreito	Urban	Rotavirus A, Adenovirus, Norovirus,
130	TO-130	2014-05-04	2012-09-29	M	Diarrhea, Fever, Vomiting	Araguaína	Urban	Rotavirus A, Adenovirus, Norovirus, Mamastrovirus, Adeno-associated_virus, Salmonella virus,
131	TO-131	2015-06-10	2013-09-23	M	Diarrhea, Fever, Vomiting	Araguaína	Urban	Rotavirus A, Adenovirus, Norovirus, Torque teno virus, Squash mosaic virus, Astrovirus, Sapovirus, Gokushovirus, Picobirnavirus, Rodent stool-associated circular genome virus, Faba bean yellow leaf virus, Columbid circovirus
132	TO-132	2015-01-14 17:38:49	2013-03-03	F	Diarrhea	Goiatins	Rural	Rotavirus A, Adenovirus, Enterovirus B, Escherichia virus,
133	TO-133	2014-05-02	2013-08-06	M	Diarrhea	Araguaína	Urban	Rotavirus A, Norovirus, Adenovirus, Enterovirus B, Human polyomavirus 10
134	TO-134	2015-08-14 16:49:27	2014-12-02	M	Diarrhea	Palmas	Urban	Rotavirus A, Adenovirus, Norovirus, Enterovirus A, Enterovirus B,Enterovirus C, Torque Teno Virus, Squash mosaic virus, Astrovirus, Gokushovirus, Bocaparvovirus, Rhinovirus A,
135	TO-135	2014-12-12	2013-10-23	M	Diarrhea, Fever, Vomiting	Presidente Kennedy	Urban	Rotavirus A, Adenovirus, Norovirus, Sapovirus, Escherichia virus, Pseudomonas virus, Podovirus, Siphovirus, Uncultured T7-like podovirus, Geobacillus virus, Burkholderia virus, Salmonella virus, Bacillus virus, Lactobacillus virus, PODOVIRUS GOM, Uncultured_bacterial_podovirus
136	TO-136	2013-10-12	2012-05-03	M	Diarrhea, Fever	Araguaina	Urban	Rotavirus A, Adenovirus, Norovirus, Enterovirus B, Enterovirus C, Torque Teno Virus, Squash mosaic virus, Squash mosaic virus, Streptococcus virus, Lactococcus virus, Staphylococcus virus,
137	TO-137	2015-09-24	2015-09-07	M	Diarrhea, Fever	Nova Olinda	Urban	Rotavirus A, Adenovirus, Norovirus,Mamastrovirus, Lactococcus virus,
138	TO-138	2015-08-31	2014-06-15	M	Diarrhea, Fever, Vomiting	Araguaína	Urban	Rotavirus A, Adenovirus, Norovirus,Mamastrovirus,
139	TO-139	2014-05-29 15:13:58	2013-06-17	M	Diarrhea	Araguaina	Urban	Adenovirus,
140	TO-140	2011-06-20 16:34:13	2005-11-30	M	Diarrhea	Goiatins	Rural	Rotavirus A, Adenovirus, Enterovirus C, Gokushovirus, umcultured virus,
141	TO-141	2011-06-20 16:34:13	1932-06-14	M	Diarrhea	Goiatins	Rural	Adenovirus
142	TO-142	2013-08-01	2012-12-19	M	Diarrhea, Vomiting	Araguaína	Urban	Rotavirus A, Norovirus,
143	TO-143	2015-11-23 18:34:37	2008-03-24	M	Diarrhea	Palmas	Urban	Adenovirus, Norovirus, Enterovirus D, Enterovirus J, Enterovirus C, Enterovirus B, Torque Teno Virus, Squash mosaic virus, Sapovirus, Astrovirus, Gokushovirus, Parechovirus, Bocaparvovirus, Rhinovirus A
144	TO-144	2015-10-22 15:53:00	2014-06-25	M	Diarrhea	Araguaína	Urban	Rotavirus_A, Adeno-associated_virus, Parechovirus, Bocaparvovirus,
145	TO-145	2013-04-17 11:17:58	2005-02-17	M	Diarrhea	Araguaina	Urban	Rotavirus A, Adenovirus, Sapovirus, Gokushovirus, Lactococcus virus, Siphovirus
146	TO-146	2015-08-18	2013-03-06	M	Diarrhea, Fever	Araguaína	Urban	Rotavirus_A, Adenovirus, Enterovirus B
147	TO-147	2015-09-26	2014-06-28	F	Diarrhea, Fever, Vomiting	Araguaína	Urban	Rotavirus A, Adenovirus, Norovirus, Enterovirus B, Enterovirus C, Torque Teno Virus, Squash mosaic virus, Sapovirus, Astrovirus, Gokushovirus
148	TO-148	2015-11-18	2014-06-25	M	Diarrhea, Fever, Vomiting	Araguaína	Urban	Rotavirus A, Adenovirus,Norovirus,Torque teno virus, Parechovirus, Salivirus A
149	TO-149	2015-11-01	2015-01-16	F	Diarrhea, Fever, Vomiting	Araguaína	Urban	Rotavirus A, Adenovirus, Norovirus,
150	TO-150	2014-08-29	2013-04-08	M	Diarrhea, Fever, Vomiting	Araguaina	Urban	Rotavirus A, Adenovirus, Norovirus, Enterovirus B, Squash Mosaic Virus, Astrovirus,Gokushovirus
151	TO-151	2015-12-11	2013-07-23	F	Diarrhea, Fever	Araguaina	Urban	Rotavirus A, Adenovirus, Norovirus
152	TO-152	2013-12-04	2010-08-28	M	Diarrhea, Fever, Vomiting	Araguaína	Urban	Rotavirus A, Adenovirus, Norovirus, Astrovirus, Escherichia virus, Gokushovirus, Adeno-associated virus, Bocaparvovirus, Cronobacter virus, Cardiovirus B
153	TO-153	2014-04-10	2013-03-18	F	Diarrhea, Vomiting	Araguaína	Urban	Rotavirus A, Adenovirus, Norovirus, Mamastrovirus, Microviridae, Cafeteria roenbergensis virus
154	TO-154	2013-09-26 11:14:54	2012-02-29	F	Diarrhea	Colméia	Urban	Rotavirus_A, Sapovirus
155	TO-155	2013-04-12	2009-12-04	M	Diarrhea, Vomiting	Araguaína	Urban	Rotavirus_A, Adenovirus, Norovirus, Gokushovirus, Uncultured virus, Hamiltonella virus
156	TO-156	2015-01-31	2013-08-09	M	Diarrhea, Vomiting	Araguaína	Urban	Rotavirus A, Norovirus, Microviridae, Gokushovirus
157	TO-157	2015-12-09	2014-12-29	F	Diarrhea, Fever	Araguaína	Urban	Rotavirus A, Adenovirus, Norovirus, Enterovirus C, Squash mosaic virus, Microviridae, Sapovirus,Astrovirus, Gokushovirus
158	TO-158	2014-04-12	2013-06-15	F	Diarrhea, Vomiting	Araguaina	Urban	Adenovirus,
159	TO-159	2013-01-03	2008-10-22	M	Diarrhea, Vomiting	Araguaína	Urban	Rotavirus A, Adenovirus, Norovirus, Enterovirus C, Enterovirus B, Enterovirus J, Enterovirus A, Torque Teno Virus, Squash mosaic virus, Microviridae, Astrovirus, Escherichia virus, Gokushovirus, Cosavirus A, Parechovirus, Clostridium virus, Enterovirus 113, Salmonella virus, Rhinovirus B
160	PA-160	2015-03-04	2014-05-18	M	Diarrhea	Agua Azul do Norte	Urban	Rotavirus A, Adenovirus, Norovirus, Bocaparvovirus
161	TO-161	2015-09-21	2012-10-05	M	Diarrhea, Vomiting	Araguaína	Urban	Adenovirus, Norovirus, Enterovirus B, Enterovirus J, Enterovirus C, Microviridae, Sapovirus, Gokushovirus, Parechovirus, Enterovirus 113, Rhinovirus A
162	TO-162	2011-07-05 10:15:47	2011-06-05	M	Diarrhea	Goiatins	Rural	Rotavirus A, Adenovirus, Norovirus, Enterovirus B, Enterovirus J, Enterovirus C, Enterovirus A, Astrovirus, Gokushovirus, Adeno-associated virus, Pseudomonas virus, Podovirus, Sapovirus, Parechovirus, Enterovirus 113, Mycobacterium virus, Salmonella virus, Rhinovirus A, Actinomyces virus
163	TO-163	2013-04-12	2008-08-21	M	Diarrhea, Fever, Vomiting	Araguaína	Urban	Rotavirus A, Adenovirus, Norovirus, Mamastrovirus, Torque teno virus, Parechovirus, Bacillus virus, Lactobacillus virus, Cactus virus X
164	TO-164	2015-11-18	2013-08-30	F	Diarrhea, Fever, Vomiting	Araguaina	Urban	Rotavirus A, Norovirus,
165	TO-165	2015-05-10	2014-09-27	M	Diarrhea	Itacajá	Urban	Rotavirus A, Adenovirus, Norovirus, Mamastrovirus, Staphylococcus virus
166	TO-166	2015-09-28	2015-03-16	M	Diarrhea, Fever	Goiatins	Rural	Rotavirus A, Adenovirus, Norovirus
167	TO-167	2014-09-13	2012-11-11	M	Diarrhea, Vomiting	Araguaína	Urban	Rotavirus A, Adenovirus
168	TO-168	2014-04-12	2010-02-20	F	Diarrhea, Fever	Araguaina	Urban	Rotavirus A, Adenovirus, Norovirus, Sapovirus, Pseudomonas virus, Podovirus, Salmonella virus
169	TO-169	2015-11-05	2014-03-31	F	Diarrhea	Araguaína	Urban	Rotavirus A, Adenovirus, Enterovirus B, Microviridae, Gokushovirus, uncultured virus
170	TO-170	2013-12-11	2013-03-20	F	Diarrhea, Vomiting	Araguaína	Urban	Rotavirus A, Adenovirus, Norovirus, Enterovirus B, Enterovirus C, Enterovirus A, Enterovirus D, Enterovirus J, Sapovirus, Gokushovirus, Adeno-associated virus, Parechovirus, Enterovirus 113, Rhinovirus A, Rhinovirus B, Rhinovirus C, Actinomyces virus
171	TO-171	2015-09-18	2014-10-02	F	Diarrhea, Fever, Vomiting	Araguaína	Urban	Rotavirus A, Adenovirus, Enterovirus B, Gokushovirus, Bacillus virus, Actinomyces virus
172	TO-172	2015-11-04	2011-02-22	F	Diarrhea, Vomiting	Ananás	Urban	Rotavirus A, Adenovirus, Norovirus, Gokushovirus, Lactococcus virus
173	TO-173	2010-09-10	2007-10-22	F	Diarrhea	Palmas	Urban	Rotavirus A, Rotavirus C, Adenovirus, Norovirus, Escherichia virus, Burkholderia virus, Listeria virus, Lausannevirus, Dickeya virus Limestone, Organic Lake phycodnavirus
174	TO-174	UNKNO	UNKNO	UNKNO	Diarrhea	Palmas	Urban	Rotavirus_A, Sapovirus
175	TO-175	UNKNO	UNKNO	UNKNO	Diarrhea	Palmas	Urban	Rotavirus_A, Adenovirus, Norovirus, Sapovirus
176	TO-176	2015-01-15	2014-07-23	F	Diarrhea, Fever	Goiatins	Rural	Rotavirus_A, Adenovirus, Norovirus, Mamastrovirus
177	TO-177	2014-11-26	2013-08-19	F	Diarrhea, Fever, Vomiting	Araguaina	Urban	Rotavirus A, Adenovirus, Norovirus, Enterovirus B, Astrovirus
178	TO-178	2014-11-10 16:27:24	2014-07-29	M	Diarrhea	Palmas	Urrbana	Rotavirus A, Adenovirus, Norovirus, Mamastrovirus, Escherichia virus, Clostridium virus, Paramecium bursaria Chlorella virus 1, Staphylococcus virus
179	TO-179	2015-08-11	2014-01-11	M	Diarrhea, Vomiting	Araguaína	Urban	Rotavirus A, Adenovirus, Norovirus, Enterovirus C, Astrovirus
180	TO-180	2015-01-14 17:38:49	2013-08-11	M	Diarrhea	Araguaína	Urban	Rotavirus A, Adenovirus, Norovirus, Enterovirus B, Sapovirus, Parechovirus
181	TO-181	2014-08-06 16:10:55	2013-05-16	M	Diarrhea	Araguaina	Urban	Rotavirus A, Adenovirus, Norovirus, Enterovirus B, Torque Teno Virus, Sapovirus, Astrovirus, Escherichia virus, Gokushovirus, Bocaparvovirus, Cronobacter virus, Shigella virus, Enterobacter virus, Cardioviru B
182	TO-182	2013-08-26	2011-08-08	M	Diarrhea, Vomiting	Araguaína	Urban	Rotavirus A, Escherichia virus, Lactococcus virus, Enterobacter virus
183	TO-183	2015-03-11	2014-06-06	F	Diarrhea, Fever, Vomiting	Araguaina	Urban	Rotavirus A, Norovirus, Pseudomonas virus, Podovirus, Virus Rctr197k
184	TO-184	2013-04-11	2008-05-12	M	Diarrhea, Fever, Vomiting	Tocantínia	Rural	Rotavirus A, Adenovirus, Norovirus, Adeno-associated virus
185	TO-185	2015-04-13	2015-02-21	M	Diarrhea, Fever	Araguaína	Urban	Rotavirus A, Adenovirus
186	TO-186	2014-03-20	2013-02-02	M	Diarrhea, Fever, Vomiting	Araguaína	Urban	Rotavirus A, Norovirus, Squash mosaic virus, Sapovirus
187	TO-187	2013-04-12	2010-08-01	M	Diarrhea, Fever, Vomiting	Araguaina	Urban	Rotavirus A, Adenovirus, Norovirus, Mamastrovirus, Lactococcus virus, Bacillus virus G
188	TO-188	2014-09-06	2014-02-18	F	Diarrhea, Fever, Vomiting	Ananás	Rural	Astrovirus, Rotavirus A, Escherichia virus, Salmonella virus, Enterovirus A, Torque Teno Virus, Microviridae, Norovirus
189	TO-189	2014-10-03	2010-09-15	M	Diarrhea, Fever, Vomiting	Arapoema	Urban	Rotavirus A, Adenovirus, Norovirus, Enterovirus A, Torque Teno Virus, Microviridae, Astrovirus, Escherichia virus, Salmonella virus, Actinomyces virus
190	TO-190	2015-09-15	2015-05-21	M	Diarrhea	Araguaína	Urban	Rotavirus A, Adenovirus, Norovirus, Mamastrovirus, Enterovirus C
191	TO-191	2013-10-04	2011-12-30	M	Diarrhea, Fever, Vomiting	Tocantínia	Urban	Rotavirus A, Adenovirus, Norovirus, Mamastrovirus, Gokushovirus, Uncultured virus, Siphovirus, Geobacillus virus, Acanthamoeba polyphaga mimivirus
192	TO-192	2015-04-13	2015-01-14	F	Diarrhea, Fever, Vomiting	Nova Olinda	Urban	Rotavirus A, Adenovirus, Norovirus, Torque teno virus, Sapovirus, Echovirus
193	TO-193	2015-10-22 15:53:00	2014-06-28	F	Diarrhea	Araguaína	Urban	Rotavirus A, Adenovirus, Enterovirus B, Enterovirus A, Squash mosaic virus, Astrovirus, Gokushovirus
194	TO-194	2011-06-20 16:34:13	1998-07-03	M	Diarrhea	Goiatins	Urban	Rotavirus A, Adenovirus, Norovirus, Enterovirus B, Enterovirus A, Torque Teno Virus, Astrovirus, Escherichia virus, Parechovirus, Salmonella virus
195	TO-195	2015-03-11	2011-07-25	M	Diarrhea, Fever, Vomiting	Araguaína	Urban	Rotavirus A, Adenovirus, Sapovirus
196	TO-196	2014-08-12	2012-07-30	M	Diarrhea, Fever, Vomiting	Araguaina	Urban	Rotavirus A, Adenovirus, Norovirus, Sapovirus, Siphovirus
197	TO-197	2014-09-16	2014-03-30	M	Diarrhea, Fever, Vomiting	Araguaína	Urban	Rotavirus A, Norovirus
198	TO-198	2015-09-17	2014-06-26	M	Diarrhea, Fever, Vomiting	Araguaína	Urban	Rotavirus A, Adenovirus, Norovirus, Enterovirus B
199	TO-199	2011-06-20 16:34:13	1937-03-19	M	Diarrhea	Goiatins	Rural	Rotavirus A, Adenovirus, Norovirus, Mamastrovirus, Escherichia virus
200	TO-200	2014-10-23	2012-10-05	M	Diarrhea, Vomiting	Palmas	Urban	Rotavirus A, Adenovirus, Norovirus, Escherichia virus, Siphovirus, Pepper_mild_mottle_virus, Plodia_interpunctella_granulovirus, Chimpanzee_faeces_associated_circular_DNA_molecule_1
201	TO-201	2014-02-28 13:50:26	1981-07-25	F	Diarrhea	Silvanopolis	Urban	Adenovirus, Adeno-associated virus, Adeno-associated_dependoparvovirus_A
202	TO-202	2015-10-16	2015-08-19	F	Diarrhea, Fever	Araguaína	Urban	Rotavirus A, Gokushovirus, Aeromonas virus, Geobacillus virus, Bacillus virus G, Klosneuvirus, Lausannevirus, Invertebrate iridescent virus 3
203	TO-203	2015-02-21	2013-01-30	F	Diarrhea, Fever, Vomiting	Araguaina	Rural	Rotavirus A, Adenovirus, Enterovirus B, Enterovirus A, Squash mosaic virus, Astrovirus
204	TO-204	2015-08-01	2013-10-22	M	Diarrhea, Fever	Araguaina	Urban	Rotavirus_A, Adenovirus, Norovirus, Enterovirus B, Microviridae, Sapovirus, Escherichia_virus, Gokushovirus, Aeromonas_virus
205	TO-205	2015-08-04	2015-02-01	M	Diarrhea, Fever, Vomiting	Araguaína	Urban	Rotavirus_A, Adenovirus
206	TO-206	2014-12-04	2010-11-06	F	Diarrhea, Fever, Vomiting	Araguaína	Urban	Rotavirus_A, Adenovirus, Norovirus, Sapovirus, Streptococcus virus, Lactococcus_virus, Human_fecal_virus_Jorvi2
207	TO-207	2014-09-16	2012-05-14	F	Diarrhea, Fever, Vomiting	Araguaina	Urban	Rotavirus_A, Adenovirus, Torque_teno_virus, Streptococcus_virus, Siphovirus
208	TO-208	2015-11-18	2015-07-18	M	Diarrhea, Fever, Vomiting	Campos Lindos	Urban	Rotavirus A, Adenovirus, Norovirus, Enterovirus C, Streptococcus virus, Acinetobacter virus, Klosneuvirus
209	TO-209	2014-08-01	2012-12-04	M	Diarrhea, Fever, Vomiting	Nova Olinda	Urban	Rotavirus_A, Sapovirus
210	TO-210	2015-08-10	2015-06-03	M	Diarrhea, Fever, Vomiting	Nova Olinda	Urban	Rotavirus A, Adenovirus, Norovirus, Microviridae, Sapovirus, Gokushovirus, Pseudomonas virus
211	TO-211	2015-08-14	2012-04-18	F	Diarrhea, Fever, Vomiting	Carolina	Urban	Rotavirus A, Adenovirus, Norovirus, Mamastrovirus
212	TO-212	2012-10-25	2012-10-23	M	Diarrhea, Fever	Carmolândia	Urban	Rotavirus_A,
213	TO-213	2013-04-11	2012-12-06	F	Diarrhea, Fever	Araguaina	Urban	Rotavirus A, Adenovirus,Norovirus, Mamastrovirus, Microviridae, Streptococcus virus, Escherichia virus, Acinetobacter virus, Clostridium virus, Salmonella virus, Hamiltonella virus, Mycoplasma virus, Micromonas pusilla virus
214	TO-214	2015-01-27	2014-07-11	M	Diarrhea, Fever, Vomiting	Colinas do Tocantins	Urban	Adenovirus
215	TO-215	2014-02-01	2014-07-16	M	Diarrhea, Fever, Vomiting	Araguaína	Urban	Rotavirus_A, Adenovirus, Adeno-associated virus, Actinomyces virus
216	TO-216	2016-02-24 17:26:38	2014-06-20	M	Diarrhea	Araguaína	Urban	Rotavirus A, Adenovirus, Norovirus, Squash Mosaic Virus, Sapovirus, Adeno-associated virus
217	TO-217	2012-05-02 16:13:49	2007-12-25	M	Diarrhea	Palmas	Urban	Rotavirus A, Adenovirus, Norovirus, Mamastrovirus, Enterovirus C
218	TO-218	2013-09-27	2013-02-23	M	Diarrhea, Fever, Vomiting	Araguaina	Urban	Rotavirus A, Adenovirus, Mamastrovirus, Sapovirus
219	TO-219	2012-02-02 13:11:28	2007-04-01	M	Diarrhea	Guarai	Urban	Rotavirus A, Norovirus, Torque teno virus
220	TO-220	2013-04-17 11:17:58	2006-08-24	M	Diarrhea	Araguaina	Urban	Rotavirus A, Adenovirus, Norovirus, Enterovirus C, Sapovirus, Streptococcus virus, Gokushovirus, Podovirus, Picobirnavirus
221	TO-221	2014-10-09	2014-01-13	M	Diarrhea, Fever, Vomiting	Araguaina	Urban	Rotavirus A, Adenovirus, Norovirus, Hudisavirus
222	TO-222	2014-08-27	2013-01-04	F	Diarrhea, Fever, Vomiting	Araguaína	Urban	Rotavirus A, Norovirus
223	TO-223	2014-09-01	2013-05-06	M	Diarrhea, Fever, Vomiting	Wanderlândia	Urban	Rotavirus A, Adenovirus, Norovirus, Enterovirus B, Enterovirus C, Torque Teno Virus, Squash Mosaic Virus, Astrovirus, Streptococcus virus, Gokushovirus, Lactococcus virus
224	TO-224	2014-04-28	2013-11-09	M	Diarrhea, Fever, Vomiting	Sampaio	Urban	Rotavirus A, Adenovirus, Norovirus, Enterovirus B, Torque Teno Virus, Squash mosaic virus, Sapovirus, Astrovirus, Escherichia virus, Gokushovirus, Adeno-associated virus, Picobirnavirus, Rodent stool-associated circular genome virus
225	TO-225	2011-05-13 14:58:45	2010-05-21	M	Diarrhea	Palmas	Urban	Rotavirus A, Norovirus
226	TO-226	2015-09-26	2015-02-05	M	Diarrhea, Fever, Vomiting	Araguaina	Rural	Rotavirus A, Adenovirus, Norovirus, Enterovirus C, Squash mosaic virus, Microviridae, Sapovirus, Astrovirus, Streptococcus virus, Gokushovirus, Adeno-associated virus, Pseudomonas virus, Husavirus
227	TO-227	2014-09-05	2011-02-11	M	Diarrhea	Pau D'Arco	Urban	Rotavirus A, Adenovirus, Sapovirus
228	TO-228	2013-07-29	2010-10-06	M	Diarrhea	Paraíso do Tocantins	Urban	Rotavirus A, Adenovirus, Norovirus, Streptococcus virus, Uncultured_virus
229	TO-229	UNKNO	UNKNO	UNKNO	Diarrhea	Palmas	Urban	Rotavirus_A, uncultured_virus
230	TO-230	2014-05-18	2012-06-01	M	Diarrhea, Fever, Vomiting	Araguaína	Urban	Rotavirus A, Norovirus, Torque teno virus, Escherichia virus, uncultured_virus, Bordetella virus, Cronobacter virus, Bacillus virus
231	TO-231	2014-08-11	2012-07-16	M	Diarrhea, Fever, Vomiting	Araguaína	Urban	Rotavirus A, Adenovirus, Norovirus, Enterovirus B, Torque teno virus, Squash mosaic virus, Microviridae, Astrovirus, Gokushovirus, Adeno-associated virus, Siphovirus, Hubei toti-like virus 12, Xingshan nematode virus 6, Wuhan large pig roundworm virus 1, Deltapapillomavirus, Jingmen toti-like virus 1
232	TO-232	2014-09-29	2012-04-11	F	Diarrhea, Fever, Vomiting	Araguaína	Urban	Rotavirus A, Adenovirus, Norovirus, Enterovirus C, Torque Teno Virus, Squash mosaic virus, Microviridae, Sapovirus, Astrovirus, Streptococcus virus, Escherichia virus, Gokushovirus, Lactococcus virus, Rhinovirus A, Lactobacillus virus
233	TO-233	2014-12-21	2012-12-13	F	Diarrhea, Vomiting	Araguaína	Urban	Rotavirus A, Cardiovirus B
234	TO-234	2015-07-03	2013-03-25	M	Diarrhea, Fever	Abreulândia	Rural	Rotavirus A, Norovirus, Torque teno virus, Streptococcus virus, Siphovirus, Cardiovirus B
235	TO-235	2015-04-13	2013-03-30	M	Diarrhea, Vomiting	Araguaína	Urban	Rotavirus A, Adenovirus, Adeno-associated virus, Siphovirus, Geobacillus virus, Echovirus
236	TO-236	2014-08-26	2013-08-20	M	Diarrhea, Fever, Vomiting	Araguaina	Urban	Norovirus
237	TO-237	2014-08-29	2014-04-14	F	Diarrhea, Fever, Vomiting	Araguaína	Urban	Rotavirus A, Adenovirus, Norovirus, Squash mosaic virus, Sapovirus, Streptococcus virus, Gokushovirus, Clostridium virus, Staphylococcus virus
238	TO-238	2013-09-30 17:05:30	1998-08-20	M	Diarrhea	Palmas	Urban	Rotavirus A, Adenovirus, uncultured_virus, Chrysochromulina ericina virus, Klosneuvirus, Hamiltonella virus
239	TO-239	2014-05-17	2012-08-27	F	Diarrhea, Fever	Araguaína	Urban	Rotavirus A, Adenovirus, Norovirus, Squash Mosaic Virus, Sapovirus, Streptococcus virus, Gokushovirus, Staphylococcus virus
240	TO-240	2015-01-20	2014-10-02	F	Diarrhea, Fever, Vomiting	Araguaína	Urban	Enterovirus C, Rotavirus A, Enterovirus B, Gokushovirus, Escherichia virus, Sapovirus, Adenovirus, Norovirus, Enterovirus D, Streptococcus virus
241	TO-241	2014-08-20 15:18:32	2014-08-09	F	Diarrhea	Araguaína	Urban	Rotavirus A, Adenovirus, Norovirus, Enterovirus B, Enterovirus, D, Enterovirus C, Sapovirus, Escherichia virus, Gokushovirus
242	TO-242	2014-04-25	2013-04-10	M	Diarrhea, Fever, Vomiting	Araguaína	Urban	Rotavirus_A, Sapovirus
243	TO-243	2015-07-01	2014-10-17	F	Diarrhea, Fever, Vomiting	Araguaina	Urban	Rotavirus A, Adenovirus, Norovirus, Mamastrovirus, Streptococcus virus, Aeromonas virus, Geobacillus virus, Burkholderia virus, Indivirus
244	TO-244	2014-10-03	2011-05-24	F	Diarrhea, Fever, Vomiting	Araguaína	Urban	Rotavirus A, Adenovirus, Norovirus, Enterovirus C, Enterovirus B, Gokushovirus, Cosavirus A, Potato virus M
245	TO-245	2014-10-03	2013-03-11	F	Diarrhea, Fever, Vomiting	Araguaína	Urban	Rotavirus A, Adenovirus
246	TO-246	2015-02-14	2014-05-01	F	Diarrhea, Fever, Vomiting	Araguaina	Urban	Rotavirus A, Adenovirus, Norovirus, Mamastrovirus, Enterovirus B, Torque teno virus, Escherichia virus, Enterobacter virus, Unidentified virus
247	TO-247	2014-10-09	2013-12-25	M	Diarrhea, Fever, Vomiting	Araguaína	Urban	Rotavirus A, Adenovirus, Norovirus, Enterovirus B, Enterovirus C, Enterovirus A, Enterovirus D, Enterovirus J, Enterovirus G, Torque Teno Virus, Squash mosaic virus, Astrovirus, Gokushovirus, Adeno-associated virus, Siphovirus, Hubei toti-like virus 12, Rhinovirus B, Echovirus
248	TO-248	2011-01-03 16:03:14	2010-06-16	F	Diarrhea	Araguaína	Urban	Rotavirus A, Adenovirus, Norovirus, Mamastrovirus, Torque teno virus, Escherichia virus, Enterobacter virus, Dickeya virus Limestone
249	TO-249	2010-09-03	2008-07-16	M	Diarrhea	Palmas	Urban-Rural	Rotavirus_A, Adenovirus, Adeno-associated_virus
250	TO-250	2010-09-15	2009-01-06	M	Diarrhea	Palmas	Urban-Rural	Adenovirus, Enterovirus C, Sapovirus
251	TO-251	UNKNO	UNKNO	UNKNO	Diarrhea	Palmas	Urban	Rotavirus A, Adenovirus, Norovirus, Enterovirus C, Enterovirus B, Torque Teno Virus, Astrovirus, Gokushovirus, Adeno associated virus, Husavirus, Burkholderia virus

## Sheet: S2
HUMAN VIRUSES	RNA VIRUSES	Family	Genus	Species	Amostras	Contigs
		FAMILY	GENERA	SPECIES	SAMPLE NAME	NUMBER OF SAMPLES
		Astroviridae	Mamastrovirus	Mamastrovirus spp	TO-001, TO-003, TO-004, TO-007, TO-008, TO-009, TO-010, TO-013, TO-014, TO-019, TO-023, TO-032, TO-033, TO-043, TO-046, TO-047, TO-049, TO-050, TO-051, TO-052, TO-053, TO-058, TO-062, TO-063, TO-065, TO-068, TO-069, TO-075, TO-078, TO-081, TO-083, TO-088, TO-091, TO-095, TO-100, TO-107, TO-109, TO-110, TO-111, TO-112, TO-113, TO-114, TO-115, TO-116, TO-117 TO-122, TO-123, TO-125, TO-126, TO-130, …	89
		Caliciviridae	Norovirus	Norwalk virus	TO-002 - TO-005, TO-008, TO-009, TO-012, TO-013 - TO-018, MA-020 - TO-021, TO-023, TO-025, TO-027, TO-028, TO-030 - TO-034, TO-036, TO-038, TO-039, TO-041, TO-053, TO-055 - TO-063, TO-065, TO-067, TO-071, TO-073, TO-074, TO-076, TO-078, TO-081, TO-083- TO-085, TO-088, TO-089, TO-092 - TO-095, TO-097 - TO-105, TO-107, TO-109, TO-111, TO-113 - TO-117, TO-119, TO-123 - TO-126, TO-128 - TO-131, TO-13…	179
			Sapovirus	Sapporo virus	TO-003, TO-007 - TO-009, TO-011, TO-015, PA-029, TO-031, TO-036, TO-042, TO-046, TO-048, TO-049, TO-052, TO-060, TO-061, TO-065 - TO-067, TO-070, TO-073, TO-075 - TO-077, TO-083, TO-089, TO-090, TO-092, TO-093, TO-095, TO-105, TO-109, TO-115, TO-116, TO-117, TO-121, TO-131, TO-135, TO-143, TO-145, TO-147, TO-154, TO-157, TO-161, TO-168, TO-170, TO-175, TO-176, TO-181, TO-182, TO-187, TO-193, TO-1…	67
		Reoviridae	Rotavirus	Rotavirus A	TO-001 - TO-100, SP-102-TO-118-TO-138, TO-140, TO-142, TO-144, TO-145-TO-157, TO-159, PA-160, TO-162, TO-172, TO-174, TO-188, TO-190, TO-201-TO-214, TO-216-TO-236, TO-238, TO-239-TO-251	237
				Rotavirus C	TO-174	1
			Orthoreovirus	Mammalian orthoreovirus	TO-017	1
		Picornaviridae	Enterovirus	Enterovirus A	TO-002, TO-009, TO-033, TO-042, TO-053, TO-099, TO-111, TO-114, TO-116, TO-121, TO-124, TO-134, TO-159, TO-162, TO-170, TO-190, TO-194, TO-195, TO-204, TO-248	20
				Enterovirus B	TO-002, TO-005, TO-007, TO-013, TO-014, TO-017, TO-023, TO-031, TO-032, TO-033, TO-039, TO-040, TO-043, TO-046, TO-053,TO-060, TO-061, TO-067, TO-068, TO-073, TO-075, TO-077, TO-079, TO-081, TO-083, TO-084, TO-088, TO-090, PA-091, TO-095, TO-098, TO-100, TO-105, TO-111, TO-113, TO-114, TO-117, TO-124, TO-126, TO-132, TO-133, TO-134, TO-136, TO-143, TO-146, TO-147, TO-150, TO-159, TO-161, TO-162, …	70
				Enterovirus C	TO-002, TO-005, TO-013, TO-014, TO-018, TO-023, TO-033, TO-046, TO-053, TO-058, TO-061, TO-065, TO-070, TO-073, TO-084, PA-091, TO-093, TO-099, TO-109, TO-111, TO-114, TO-115, TO-124, TO-134, TO-136, TO-140, TO-143, TO-147, TO-157, TO-159, TO-161, TO-162, TO-170, TO-180, TO-191, TO-209, TO-218, TO-221, TO-224, TO-227, TO-233, TO-242, TO-245, TO-248, TO-251	45
				Enterovirus D	TO-002, TO-023, TO-047, TO-111, TO-114, TO-143, TO-170, TO-242, TO-248	9
				Enterovirus J	TO-002, TO-005, TO-033, TO-053, TO-058, TO-111, TO-114, TO-143, TO-159, TO-161, TO-162, TO-170, TO-248	13
				Rhinovirus A	TO-077, TO-134, TO-143, TO-161, TO-162, TO-170, TO-233	7
				Rhinovirus B	TO-053, TO-075, TO-105, TO-159, TO-170, TO-248	6
				Rhinovirus C	TO-048, TO-170	2
			Cosavirus	Cosavirus A	TO-007, TO-023, TO-109, TO-159, TO-245	5
				Cosavirus D	TO-047	1
				Cosavirus E	TO-047	1
			Parechovirus	Parechovirus spp.	TO-008, MA-020, TO-024, TO-026, TO-046, TO-048, TO-050, TO-051, TO-067, TO-073, TO-083, TO-087, TO-095, TO-097, TO-099, TO-100, TO-109, TO-116, TO-117, TO-143, TO-144, TO-148, TO-159, TO-161 - TO-163, TO-170, TO-181, TO-195	29
			Kobuvirus	Aichivirus A	TO-005	1
			Salivirus	Salivirus A	TO-060, TO-095, TO-116, TO-148	4
			Cardiovirus	Cardiovirus B	TO-145, T0-173, TO-233, TO-234	4
		Picobirnaviridae	Picobirnavirus	Human picobirnavirus	TO-093, TO-131, TO-221, TO-225	4
	DNA VIRUSES	Adenoviridae	Mastadenovirus	Human Mastadenovirus	TO-001 - TO-009, TO-012 -TO-019, TO-021, TO-023 - TO-025, TO-027, TO-028, TO-031 - TO-034, TO-036 - TO-038, TO-041 -TO-055, TO-057, TO-058, TO-061 - TO-065, TO-067 - TO-071, , TO-073, TO-074,TO-076 - TO-103, TO-105- TO-116, TO-120, TO-122 - TO-141, TO-143, TO-145, TO-146 - TO-153, TO-155, TO-157 - TO-163, TO-165 - TO-172, TO-174, TO-176, TO-177, TO-182, TO-185, TO-186, TO-188, TO-190 - TO-197, TO…	206
		Parvoviridae	Dependoparvovirus	Adeno-associated dependoparvovirus A	TO-005, TO-024, PA-029, TO-038, TO-042, TO-047, TO-050, TO-052, TO-061, TO-067, TO-068, TO-077, TO-080, TO-082, TO-085, TO-086, TO-115, TO-117, TO-130, TO-144, TO-152, TO-162, TO-170, TO-185, TO-202, TO-216, TO-217, TO-225, TO-227, TO-232, TO-236, TO-248, TO-250, TO-251	34
				Anseriform dependoparvovirus	PA-029	1
			Bocaparvovirus	Primate bocaparvovirus 1/2	TO-016, TO-058, TO-088, TO-098, TO-134, TO-143, TO-144, TO-152, PA-160, TO-182	10
		Papillomaviridae	Deltapapillomavirus	Deltapapillomavirus 4	TO-126, TO-232	2
		Polyomaviridae	Deltapolyomavirus	Human polyomavirus 10	TO-133	1
PLANT VIRUSES	RNA VIRUSES	Alphaflexiviridae	Potexvirus	Cactus virus X	TO-163	1
		Betaflexiviridae	Carlavirus	Potato virus M	TO-023, TO-245	2
				Shallot latent virus	TO-109	1
			Capillovirus	Apple stem grooving virus	TO-041	1
		Endornaviridae	Alphaendornavirus	Agaricus bisporus alphaendornavirus 1	TO-095	1
				Cucumis melo alphaendornavirus	TO-023, TO-074, TO-095, TO-116	4
		Secoviridae	Comovirus	Squash mosaic virus	TO-002, TO-003, TO-005, TO-007, TO-013, TO-014, TO-031, TO-033, TO-034, TO-036, TO-046, TO-047, TO-053, TO-058, TO-075, TO-077, TO-081, TO-084, PA-091, TO-095, SP-102, SP-104, TO-105, TO-109, TO-111, TO-113, TO-114, TO-116, TO-124, TO-126, TO-131, TO-134, TO-136, TO-143, TO-147, TO-150, TO-157, TO-159, TO-187, TO-194, TO-204, TO-217, TO-224, TO-225, TO-227, TO-232, TO-233, TO-238, TO-241, TO-248	50
		Virgaviridae	Tobamovirus	Pepper mild mottle virus	TO-201	1
	DNA VIRUSES	Nanoviridae	Nanovirus	Faba bean yellow leaf virus	TO-131	1
NEMATÓDEOS, FUNGOS, PROTOZOÁRIOS E ALGAS	RNA VIRUSES	Rhabdoviridae	Alphanemrhavirus	Xinzhou alphanemrhavirus	TO-015, TO-126, TO-232	3
		Totiviridae	Totivirus	Saccharomyces cerevisiae virus L-A	TO-122	1
	DNA VIRUSES	Phycodnaviridae	Chlorovirus	Paramecium bursaria Chlorella virus 1	TO-017, TO-179	2
			Prasinovírus	Micromonas pusilla virus SP1	TO-214	1
		Mimiviridae	Cafeteriavirus	Cafeteria roenbergensis virus	TO-153	1
			Mimivirus	Acanthamoeba polyphaga mimivirus	TO-192	1
ANIMAILS E ARTRÓPODES		Anelloviridae	Gyrovirus	Chicken anemia virus	TO-109	1
			Alphatorquevirus	Torque Teno Virus	TO-002, TO-005, TO-007, TO-013, TO-014, TO-028, TO-031, TO-033, TO-038, TO-047, TO-053, TO-067, TO-068, TO-073, TO-075 - TO-077, TO-083, TO-084, PA-091, TO-100, SP-102, TO-106, TO-107, TO-111, TO-114, TO-116, TO-117, TO-124, TO-126, TO-131, TO-134, TO-136, TO-143, TO-147, TO-148, TO-159, TO-163, TO-182, TO-190, TO-193, TO-195, TO-208, TO-220, TO-224, TO-225, TO-231, TO-232, TO-233, TO-235,TO-247,…	53
			Betatorquevirus	Torque Teno Virus like mini virus	TO-017	1
		Circoviridae	Circovirus	Chimpanzee associated circovirus 1	TO-201	1
			Cyclovirus	Rodent associated cyclovirus	TO-131, TO-225	2
		Iridoviridae	Chloriridovirus	Invertebrate iridescent virus 3	TO-201	1
		Baculoviridae	Betabaculovirus	Plodia interpunctella granulovirus	TO-201	1
UNCLASSSIFIED VIRUSES		Unclassified		Organic Lake phycodnavirus	TO-174	1
				Human fecal virus Jorvi2	TO-207	1
				Hudisavirus	TO-071, TO-222	2
				Gokushovirus	TO-005, TO-007, TO-009, TO-013, TO-014, TO-034, TO-036, TO-038, TO-042, TO-046, TO-052, TO-053, TO-058, TO-067, TO-068, TO-073, TO-075 - TO-077, TO-081, TO-084, PA-091, TO-093, TO-105, TO-109, TO-111, TO-112, TO-113, TO-114, TO-116, TO-121, TO-123, TO-131, TO-134, TO-140, TO-143, TO-145, TO-147, TO-150, TO-152, TO-155, TO-156, TO-157, TO-159, TO-161, TO-162, TO-169, TO-170, TO-171, TO-172, TO-182…	69
				Halovirus	TO-034	1
				Indivirus	TO-244	1
				Chimpanzee anellovirus	TO-017	1
				Chrysochromulina ericina virus	TO-084, TO-239	2
				Columbid circovirus	TO-131	1
	RNA VIRUSES			Virus Rctr197k	TO-184	1
				Wuhan large pig roundworm virus 1	TO-126, TO-232	2
				Xinzhou partiti-like virus 1	TO-126	1
				Rhizoctonia solani mitovirus 6	TO-095	1
				Jingmen toti-like virus 1	TO-126, TO-232	2
				Husavirus	TO-005, PA-029, TO-067, PA-091, TO-127, TO-227, TO-251	7
				Hubei partiti-like virus 55	TO-038, TO-047, TO-048	3
				Hubei toti-like virus 12	TO-015, TO-112, TO-114, TO-126, TO-232, TO-248	6
				Giant panda associated partiti-like virus	TO-048	1
PHAGE	SPP.			Acinetobacter +E71:G85virus spp.	TO-008, TO-013, TO-019, TO-050, TO-084, TO-209, TO-214	7
				Actinomyces virus spp.	TO-003, TO-043, PA-091, TO-111, TO-114, TO-162, TO-170, TO-171, TO-190, TO-216	10
				Aeromonas virus spp.	TO-009, TO-019, TO-022, TO-050, TO-109, TO-203, TO-205, TO-244	8
				Staphylococcus virus spp.	TO-035, TO-057, TO-069, TO-136, TO-165, TO-179, TO-238, TO-241	8
				Streptococcus virus spp.	TO-017, TO-026, TO-034, TO-077, TO-136, TO-207, TO-208, TO-209, TO-214, TO-221, TO-224, TO-227, TO-229, TO-233, TO-235, TO-238, TO-241, TO-244	18
				Shigella virus spp.	TO-107, TO-128, TO-182	3
				Salmonella virus spp.	TO-034, TO-045, TO-099, TO-107, TO-117, TO-130, TO-135, TO-159, TO-162, TO-168, TO-190, TO-195, TO-214	13
				Dickeya virus Limestone spp.	TO-174, TO-249	2
				Geobacillus virus spp.	TO-026, TO-057, TO-135, TO-192, TO-203, TO-236, TO-244	8
				Pseudomonas virus spp.	TO-005 - TO-007, TO-031, TO-034, TO-045, TO-052, TO-053, TO-068, PA-091, TO-135, TO-162, TO-168, TO-184, TO-211, TO-227	16
				Podovirus spp.	TO-007, TO-022, TO-031, TO-034, TO-053, TO-068, TO-093, TO-135, TO-162, TO-168, TO-184, TO-221	12
				Mycobacterium virus spp.	TO-034, TO-048, TO-162	3
				Mycoplasma virus spp.	TO-214	1
				Klosneuvirus spp.	TO-112, TO-203, TO-209, TO-239	4
				Lactobacillus virus spp.	TO-077, TO-094, TO-135, TO-163, TO-233	4
				Lactococcus virus spp.	TO-009, TO-017, TO-019, TO-042, TO-050, TO-053, TO-084, PA-091, TO-109, TO-121, TO-136, TO-137, TO-145, TO-172, TO-183, TO-188, TO-207, TO-224, TO-233	19
				Lausannevirus spp.	TO-174, TO-203	2
				Listeria virus spp.	TO-174	1
				Hamiltonella virus spp.	TO-155, TO-214, TO-239	3
				Escherichia virus spp.	TO-004, TO-007, TO-008, TO-017, TO-021, TO-026, TO-034, TO-035, TO-042, TO-050, TO-053, TO-070, TO-099, TO-107, TO-109, TO-115, TO-121, TO-128, TO-132, TO-135, TO-152, TO-159, TO-174, TO-179, TO-182, TO-183, TO-190, TO-195, TO-200, TO-201, TO-205, TO-214, TO-225, TO-231, TO-233, TO-242, TO-247, TO-249	38
				Cronobacter virus spp.	TO-035, TO-107, TO-128, TO-152, TO-182, TO-231	6
				Clostridium virus spp.	TO-025, TO-034, TO-050, TO-088, TO-109, TO-159, TO-179, TO-214, TO-238	9
				Bacillus virus spp.	TO-043, TO-112, TO-135, TO-163, TO-171, TO-188, TO-203, TO-231	8
				Bordetella virus spp.	TO-009, TO-026, TO-034, TO-036, TO-043, TO-057, TO-231	7
				Burkholderia virus spp.	TO-026, TO-135, TO-174, TO-244, TO-251	5
				Enterobacter virus spp.	TO-107, TO-110, TO-128, TO-182, TO-183, TO-247, TO-249	7
				Uncultured T7 like podovirus	TO-022, TO-135	2
				Siphovirus spp.	TO-009, TO-019, TO-026, TO-135, TO-145, TO-192, TO-197, TO-201, TO-208, TO-232, TO-235, TO-236, TO-248	14
